# Supplementary material for: A Composite Nanosystem as a Potential Tool for the Local Treatment of Glioblastoma: Chitosan-Coated Solid Lipid Nanoparticles Embedded in Electrospun Nanofibers
Source: Polymers (Basel). 2021 Apr 22;13(9):1371. doi: 10.3390/polym13091371 (PMC8122751; doi:10.3390/polym13091371)
Supplement: Supplementary file 1 [file polymers-13-01371-s001.zip]

Archive with 1 entries (1 files):
- polymers-1186247-supplementary.pdf
